# Supplementary material for: MSH2, MSH6, MLH1, and PMS2 immunohistochemistry as highly sensitive screening method for DNA mismatch repair deficiency syndromes in pediatric high-grade glioma
Source: Acta Neuropathol. 2025 Feb 2;149(1):11. doi: 10.1007/s00401-025-02846-x (PMC11788232; doi:10.1007/s00401-025-02846-x)
Supplement: Supplementary file 1 — Supplementary file1 (XLSX 21 KB) [file 401_2025_2846_MOESM1_ESM.xlsx]

## Sheet: Sheet1
Supplementary Table 1
Patient ID	Gene	Transcript (cDNA)	Transcript (protein)	Type	Consequence	Frequency (%)	Genotype	Second hit
26	ATM	ENST00000278616.4:exon17:c.G2638T	ENST00000278616.4:exon17:p.G880C	SNV	missense variant	40	-	-
26	ATM	ENST00000278616.4:exon39:c.G5773T	ENST00000278616.4:exon39:p.G1925X	SNV	stop gain variant	7	-	-
26	ATRX	ENST00000373344.5:exon9:c.G2575T	ENST00000373344.5:exon9:p.G859X	SNV	stop gain variant	43	-	-
26	CDKN2A	ENST00000446177.1:exon2:c.G457T	ENST00000446177.1:exon2:p.E153X	SNV	stop gain variant	19	-	-
26	EGFR	ENST00000275493.2:exon2:c.G188T	ENST00000275493.2:exon2:p.G63V	SNV	missense variant	42	-	-
26	EGFR	ENST00000275493.2:exon25:c.C3055A	ENST00000275493.2:exon25:p.P1019T	SNV	missense variant	45	-	-
26	MSH6	ENST00000540021.1:c.301delG	ENST00000540021.1: p.V101fs	InDel	frameshift variant	100	homozygous	-
26	NOTCH1	ENST00000277541.6:exon21:c.C3423A	ENST00000277541.6:exon21:p.Y1141X	SNV	stop gain variant	7	-	-
26	NOTCH1	ENST00000277541.6:exon10:c.A1583T	ENST00000277541.6:exon10:p.D528V	SNV	missense variant	5	-
26	PDGFRA	ENST00000257290.5:exon18:c.G2524T	ENST00000257290.5:exon18:p.D842Y	SNV	missense variant	41	-	-
26	PTEN	ENST00000371953.3:exon5:c.C369A	ENST00000371953.3:exon5:p.H123Q	SNV	missense variant	39	-	-
26	SETD2	ENST00000409792.3:exon11:c.G5323A	ENST00000409792.3:exon11:p.G1775R	SNV	missense variant	44	-	-
26	SETD2	ENST00000409792.3:exon3:c.C1621T	ENST00000409792.3:exon3:p.R541X	SNV	stop gain variant	42	-	-
26	SPEN	ENST00000375759.3:exon14:c.C10733T	ENST00000375759.3:exon14:p.A3578V	SNV	missense variant	40	-	-
26	TP53	ENST00000269305.4:exon7:c.G746T	ENST00000269305.4:exon7:p.R249M	SNV	missense variant	40	-	-
26	TP53	ENST00000269305.4:exon7:c.T687A	ENST00000269305.4:exon7:p.C229X	SNV	stop gain variant	48	-	-
29	ATRX	NM_000489.3:c.2518delA	NP_000480.2:p.Arg840GlufsTer29	InDel	frameshift variant	83	-	-
29	H3F3A	NM_002107.4:c.104G>T	NP_002098.1:p.Gly35Val	SNV	missense variant	64	-	-
29	MLH1	NM_000249.3:c.298C>T	NP_000240.1:p.Arg100Ter	SNV	stop gain variant	95	heterozygous	-
29	NF1	NM_001042492.2:c.3822_3823delCT	NP_001035957.1:p.Phe1275ProfsTer8	InDel	frameshift variant	40	-	-
29	NF1	NM_001042492.2:c.5268+3_5268+6delAAGT	-	InDel	splice donor variant, coding sequence variant	44	-	-
29	NOTCH2	NM_024408.3:c.944G>A	NP_077719.2:p.Cys315Tyr	SNV	missense variant	41	-	-
29	TP53	NM_000546.5:c.817C>T	NP_000537.3:p.Arg273Cys	SNV	missense variant	96	-	-
79	ATRX	ENST00000373344.5:exon14:c.C4276T	ENST00000373344.5:exon14:p.R1426X	SNV	stop gain variant	42	-	-
79	BRCA2	ENST00000380152.3:exon24:c.9247dupA	ENST00000380152.3:exon24:p.K3083fs	InDel	frameshift variant	38	-	-
79	DDR1	ENST00000324771.8:exon15:c.1798delC	ENST00000324771.8:exon15:p.P600fs	InDel	frameshift variant	13	-	-
79	IDH1	ENST00000345146.2:exon4:c.G395A	ENST00000345146.2:exon4:p.R132H	SNV	missense variant	46	-	-
79	MLH1	ENST00000231790.2:exon18:c.2103+1G>T	-	SNV	splice donor variant	42	heterozygous	CN-LOH
79	NF1	ENST00000356175.3:exon34:c.C4537T	ENST00000356175.3:exon34:p.R1513X	SNV	stop gain variant	44	-	-
79	NF1	ENST00000356175.3:exon28:c.3818_3819del	ENST00000356175.3:exon28:p.T1273fs	InDel	frameshift variant	45	-	-
79	PIK3CA	ENST00000263967.3:exon10:c.G1624A	ENST00000263967.3:exon10:p.E542K	SNV	missense variant	28	-	-
79	SETD2	ENST00000409792.3:exon3:c.913delA	ENST00000409792.3:exon3:p.T305fs	InDel	frameshift variant	45	-	-
79	SMO	ENST00000249373.3:exon2:c.C536T	ENST00000249373.3:exon2:p.T179M	SNV	missense variant	19	-	-
79	TP53	ENST00000269305.4:exon8:c.C817T	ENST00000269305.4:exon8:p.R273C	SNV	missense variant	37	-	-
84	ATRX	ENST00000373344.5:exon9:c.1849delA	ENST00000373344.5:exon9:p.S617fs	InDel	frameshift variant	69	-	-
84	JAK3	ENST00000458235.1:exon16:c.G2164A	ENST00000458235.1:exon16:p.V722I	SNV	missense variant	35	-	-
84	MSH2	ENST00000233146.2:exon6:c.1022_1025del	ENST00000233146.2:exon6:p.341_342del	InDel	frameshift variant	-	heterozygous	ENST00000233146.2:exon5:c.808_811del:p.L270fs
84	NOTCH1	ENST00000277541.6:exon8:c.G1393A	ENST00000277541.6:exon8:p.A465T	SNV	missense variant	34	-	-
84	PIK3CA	ENST00000263967.3:exon10:c.G1624A	ENST00000263967.3:exon10:p.E542K	SNV	missense variant	25	-	-
84	RB1	ENST00000267163.4:exon2:c.264+2T>C	-	SNV	splicing variant	16	-	-
84	SETD2	ENST00000409792.3:exon6:c.G4775A	ENST00000409792.3:exon6:p.R1592Q	SNV	missense variant	38	-	-
84	SETD2	ENST00000409792.3:exon8:c.4953delT	ENST00000409792.3:exon8:p.F1651fs	InDel	frameshift variant	30	-	-
84	SPRED1	ENST00000299084.4:exon2:c.172dupT	ENST00000299084.4:exon2:p.F58fs	InDel	frameshift variant	62	-	-
84	TP53	ENST00000269305.4:exon8:c.G818A	ENST00000269305.4:exon8:p.R273H	SNV	missense variant	34	-	-
84	TP53	ENST00000269305.4:exon7:c.G743A	ENST00000269305.4:exon7:p.R248Q	SNV	missense variant	34	-	-
90	ALK	ENST00000389048.3:exon29:c.G4426A	ENST00000389048.3:exon29:p.V1476M	SNV	missense variant	44	-	-
90	ATM	ENST00000278616.4:exon6:c.634delT	ENST00000278616.4:exon6:p.F212fs	InDel	frameshift variant	32	-	-
90	ATR	ENST00000350721.4:exon10:c.2320delA	ENST00000350721.4:exon10:p.I774fs	InDel	frameshift variant	41	-	-
90	AXL	ENST00000301178.4:exon2:c.G212A	ENST00000301178.4:exon2:p.R71Q	SNV	missense variant	48	-	-
90	KIT	ENST00000288135.5:exon19:c.C2621T	ENST00000288135.5:exon19:p.P874L	SNV	missense variant	9	-	-
90	MSH2	partial deletion exon 5-7	-	InDel	frameshift variant	-	heterozygous	-
90	NF1	ENST00000356175.3:exon27:c.3654_3656del	ENST00000356175.3:exon27:p.1218_1219del	InDel	small deletion	80	-	CN-LOH
90	NOTCH1	ENST00000277541.6:exon27:c.C5164T	ENST00000277541.6:exon27:p.Q1722X	SNV	stop gain variant	9	-	-
90	NOTCH1	ENST00000277541.6:exon25:c.G4045A	ENST00000277541.6:exon25:p.A1349T	SNV	missense variant	40	-	-
90	NOTCH1	ENST00000277541.6:exon13:c.G2096A	ENST00000277541.6:exon13:p.G699D	SNV	missense variant	34	-	-
90	NOTCH1	ENST00000277541.6:exon6:c.1070_1072del	ENST00000277541.6:exon6:p.357_358del	InDel	small deletion	37	-	-
90	PIK3CA	ENST00000263967.3:exon10:c.G1624A	ENST00000263967.3:exon10:p.E542K	SNV	missense variant	11	-	-
90	SETD2	ENST00000409792.3:exon13:c.G6071A	ENST00000409792.3:exon13:p.R2024Q	SNV	missense variant	38	-	-
90	SETD2	ENST00000409792.3:exon3:c.4219delA	ENST00000409792.3:exon3:p.R1407fs	InDel	frameshift variant	42	-	-
90	SRC	ENST00000358208.4:exon12:c.C1438T	ENST00000358208.4:exon12:p.R480W	SNV	missense variant	40	-	-
90	TP53	ENST00000269305.4:exon8:c.C817T	ENST00000269305.4:exon8:p.R273C	SNV	missense variant	84	-	CN-LOH
90	TYRO3	ENST00000263798.3:exon12:c.G1565A	ENST00000263798.3:exon12:p.R522Q	SNV	missense variant	11	-	-
113	ATRX	ENST00000373344.5:exon21:c.G5408A	ENST00000373344.5:exon21p.R1803H	SNV	missense variant	95	-	-
113	FGFR3	ENST00000260795.2:exon2:c.C188T	ENST00000260795.2:exon2:p.P63L	SNV	missense variant	38	-	-
113	IDH1	ENST00000345146.2:exon4:c.G395A	ENST00000345146.2:exon4:p.R132H	SNV	missense variant	27	-	-
113	MSH2	ENST00000233146.2: c.681dupA	ENST00000233146.2:p.R227fs	InDel	frameshift variant	65	heterozygous	LOH
113	PDGFRA	ENST00000257290.5:exon5:c.A691T	ENST00000257290.5:exon5:p.I231F	SNV	missense variant	69	-	-
113	SETD2	ENST00000409792.3:exon3:c.913delA	ENST00000409792.3:exon3:p.T305fs	InDel	frameshift variant	29	-	-
113	TP53	ENST00000269305.4:exon7:c.C742T	ENST00000269305.4:exon7:p.R248W	SNV	missense variant	85	-	CN-LOH
137	ATRX	NM_000489.3:c.2600delA	NP_000480.2:p.Asn867IlefsTer2	InDel	frameshift variant	92	-	-
137	BCOR	NM_001123385.1:c.4523dupG	NP_001116857.1:p.Trp1509LeufsTer10	InDel	frameshift variant	95	-	-
137	H3F3A	NM_002107.4:c.103G>A	NP_002098.1:p.Gly35Arg	SNV	missense variant	61	-	-
137	MSH2	-	-	hm	-	-	-	-
137	NOTCH2	NM_024408.3:c.4819C>T	NP_077719.2:p.Arg1607Cys	SNV	missense variant	14	-	-
137	PIK3CA	NM_006218.2:c.278G>A	NP_006209.2:p.Arg93Gln	SNV	missense variant	73	-	-
137	PTEN	NM_000314.4:c.968delA	NP_000305.3:p.Asn323MetfsTer21	InDel	frameshift variant	13	-	-
137	SETD2	NM_014159.6:c.843dupA	NP_054878.5:p.Glu282ArgfsTer9	InDel	frameshift variant	40	-	-
137	SPEN	NM_015001.2:c.10747C>T	NP_055816.2:p.Arg3583Cys	SNV	missense variant	45	-	-
137	TP53	NM_000546.5:c.818G>A	NP_000537.3:p.Arg273His	SNV	missense variant	47	-	-
137	TP53	NM_000546.5:c.817C>T	NP_000537.3:p.Arg273Cys	SNV	missense variant	51	-	-
140	ATM	NM_000051.3:c.3431dupT	NP_000042.3:p.Leu1144PhefsTer3	InDel	frameshift variant	25	-	-
140	ATRX	NM_000489.3:c.5377A>G	NP_000480.2:p.Thr1793Ala	SNV	missense variant	47	-	-
140	CDKN2A	NM_001195132.1:c.106delG	NP_001182061.1:p.Ala36ArgfsTer17	InDel	frameshift variant	28	-	-
140	MSH2	NM_000251.2:c.1772C>A	NP_000242.1:p.Pro591Gln	SNV	missense variant	43	heterozygous	-
140	MSH2	NM_000251.2:c.2006-1G>C	-	SNV	splice acceptor variant	52	heterozygous	-
140	NF1	NM_001042492.2:c.3100G>T	NP_001035957.1:p.Glu1034Ter	SNV	stop gain variant	13	-	-
140	NOTCH1	NM_017617.3:c.5651delC	NP_060087.3:p.Pro1884ArgfsTer3	InDel	frameshift variant	9	-	-
140	NOTCH1	NM_017617.3:c.2880C>A	NP_060087.3:p.Cys960Ter	SNV	stop gain variant	25	-	-
140	NOTCH1	NM_017617.3:c.5309C>A	NP_060087.3:p.Pro1770His	SNV	missense variant	27	-	-
140	NOTCH1	NM_017617.3:c.1709G>A	NP_060087.3:p.Cys570Tyr	SNV	missense variant	30	-	-
140	NOTCH2	NM_024408.3:c.4588G>A	NP_077719.2:p.Asp1530Asn	SNV	missense variant	15	-	-
140	NOTCH2	NM_024408.3:c.6254G>A	NP_077719.2:p.Cys2085Tyr	SNV	missense variant	27	-	-
140	PDGFRA	NM_006206.4:c.2548G>A	NP_006197.1:p.Val850Met	SNV	missense variant	28	-	-
140	PDGFRA	NM_006206.4:c.1028C>A	NP_006197.1:p.Pro343Gln	SNV	missense variant	45	-	-
140	SETD2	NM_014159.6:c.913delA	NP_054878.5:p.Thr305GlnfsTer35	InDel	frameshift variant	45	-	-
140	SPEN	NM_015001.2:c.2997A>T	NP_055816.2:p.Lys999Asn	SNV	missense variant	15	-	-
140	SPEN	NM_015001.2:c.7034A>T	NP_055816.2:p.Asn2345Ile	SNV	missense variant	15	-	-
140	SPEN	NM_015001.2:c.608C>A	NP_055816.2:p.Pro203His	SNV	missense variant	28	-	-
140	TP53	NM_000546.5:c.375G>A	NM_000546.5:c.375G>A(p.=)	SNV	splice region variant	43	-	-
140	TP53	NM_000546.5:c.983T>C	NP_000537.3:p.Phe328Ser	SNV	missense variant	44	-	-
142	EGFR	NM_005228.3:c.664C>T	NP_005219.2:p.Arg222Cys	SNV	missense variant	32	-	-
142	MLH1	NM_000249.3:c.1636_1637delAA	NP_000240.1:p.Lys546ValfsTer10	InDel	frameshift variant	39	heterozygous	-
142	PIK3R1	NM_181523.2:c.1447G>A	NP_852664.1:p.Ala483Thr	SNV	missense variant	62	-	-
142	TP53	NM_000546.5:c.743G>A	NP_000537.3:p.Arg248Gln	SNV	missense variant	75	-	-
155	ATRX	ENST00000373344.5:exon21:c.G5408A	ENST00000373344.5:exon21:p.R1803H	SNV	missense variant	33	-	-
155	BCOR	ENST00000342274.4:exon4:c.G1294A	ENST00000342274.4:exon4:p.V432I	SNV	missense variant	13	-	-
155	CDKN2A	ENST00000304494.5:exon2:c.332delG	ENST00000304494.5:exon2:p.G111fs	InDel	frameshift variant	15	-	-
155	MSH2	partial deletion exon 1-12	-	InDel	frameshift variant	-	heterozygous	CN-LOH
155	PDGFRA	ENST00000257290.5:exon5:c.G704A	ENST00000257290.5:exon5:p.C235Y	SNV	missense variant	7	-	-
155	PDGFRA	ENST00000257290.5:exon18:c.A2537T	ENST00000257290.5:exon18:p.D846V	SNV	missense variant	9	-	-
155	PIK3R1	ENST00000274335.5:exon12:c.A1690G	ENST00000274335.5:exon12:p.N564D	SNV	missense variant	10	-	-
155	PPM1D	ENST00000305921.3:exon6:c.C1654T	ENST00000305921.3:exon6:p.R552X	SNV	stop gain variant	43	-	-
155	PTPN11	ENST00000351677.2:exon3:c.C215T	ENST00000351677.2:exon3:p.A72V	SNV	missense variant	48	-	-
155	SETD2	ENST00000409792.3:exon3:c.C208T	ENST00000409792.3:exon3:p.R70X	SNV	stop gain variant	28	-	-
155	SETD2	ENST00000409792.3:exon3:c.4186dupA	ENST00000409792.3:exon3:p.N1396fs	InDel	frameshift variant	30	-	-
155	TP53	ENST00000269305.4:exon10:c.C1009T	ENST00000269305.4:exon10:p.R337C	SNV	missense variant	40	-	-
155	TP53	ENST00000269305.4:exon8:c.G818A	ENST00000269305.4:exon8:p.R273H	SNV	missense variant	43	-	-
